# Supplementary material for: Alterations in acetylcholinesterase activity and oxidative stress parameters induced by pure cylindrospermopsin in brain of orally exposed rats and determination of potential metabolites
Source: Arch Toxicol. 2025 Apr 13;99(8):3297–308. doi: 10.1007/s00204-025-04057-5 (PMC12367855; doi:10.1007/s00204-025-04057-5)
Supplement: Supplementary file 2 — Supplementary file2 (XLSX 46 KB) [file 204_2025_4057_MOESM2_ESM.xlsx]

## Sheet: Oxidative stress parameters
LPO levels
CYN doses	nmol TBARS/gr tissue (mean animal)					mean group	SD
0	114.53	118.293	115.032	107.503	122.029	115.477	5.37441
7.5	165.839	114.375	141.203	139.92	139.023	140.072	18.2116
23.7	163.311	194.167	191.363	161.939	160.247	174.205	17.0064
75	180.336	182.641	160.569	200.335	168.955	178.567	15.082
SOD activity
CYN doses	U/mg protein (mean animal)					mean group	SD
0	279.25	314.716	260.201	300.519	242.828	279.503	29.152
7.5	204.08	392.491	173.553	288.801	327.067	277.199	89.4464
23.7	308.95	383.683	377.34	285.2	274.55	325.945	51.3944
75	536.051	494.665	410.429	544.399	416.365	480.382	64.0172
CAT activity
CYN doses	U/mg protein (mean animal)					mean group	SD
0	26.352	21.2662	30.2494	23.8898	31.0063	26.5527	4.14061
7.5	31.4895	29.8405	30.6881	31.4777	29.8292	30.665	0.824536
23.7	29.2115	28.161	25.625	34.6612	23.3153	28.1948	4.2797
75	36.9152	32.4426	35.166	41.4147	30.6932	35.3263	4.16536
GSH levels
CYN doses	µM (mean animal)					mean group	SD
0	59.7114	102.899	87.9721	77.69	61.2182	77.8981	18.2725
7.5	77.4144	98.9628	68.1752	82.5391	93.72	84.1623	12.3912
23.7	74.8606	86.5484	100.125	82.6541	107.314	90.3004	13.1996
75	108.031	90.8097	124.755	98.8821	101.243	104.744	12.7676
GSSG levels
CYN doses	µM (mean animal)					mean group	SD
0	52.4462	74.8239	63.4834	67.43	79.364	67.5095	10.4541
7.5	62.9452	51.4481	43.9824	56.6732	53.34	53.6778	6.96318
23.7	52.6908	73.9824	71.1252	72.3973	63.816	66.8023	8.79769
75	91.0959	58.728	93.0528	74.5597	69.7162	77.4305	14.5631
GSH/GSSG
CYN doses	ratio					mean group	SD
0	1.13853	1.37521	1.38575	1.15216	0.77136	1.1646	0.249368
7.5	1.22987	1.92355	1.55006	1.45641	1.75703	1.58338	0.268361
23.7	1.42075	1.16985	1.40772	1.14167	1.68162	1.36432	0.219735
75	1.1859	1.54628	1.34069	1.32621	1.45221	1.37026	0.136473

## Sheet: AChE activity
AChE activity
CYN doses	% of the control (mean animal)					mean group	SD
0	99.9568	91.5199	83.8294	110.339	114.356	100	12.7119
7.5	47.415	56.944	39.413	48.569	45.122	47.492	6.352
23.7	80.092	77.303	90.573	77.607	67.898	78.695	8.105
75	76.478	79.265	73.368	84.959	84.116	79.637	4.945

## Sheet: Metabolites
Checked	Tags	Name	Formula	Parent Compound	Dealkylated	Transformations	Composition Change	Annot. DeltaMass [ppm]	Calc. MW	m/z	RT [min]	FISh Coverage	Area (Max.)	Mass List Match: 240207_DegradacionCYN	# ChemSpider Results	# mzCloud Results	# mzVault Results	mzCloud Best Match	mzCloud Best Match Confidence	mzVault Best Match	MS2	mzVault Library Match: Bamba lab 598 polar metabolites stepped NCE 10 30 45	mzVault Library Match: mzCloud_Offline for mzVault_Autoprocessed_2021B	mzVault Library Match: mzCloud_Offline for mzVault_Endogenous-Autoprocessed_2021B	mzVault Library Match: mzCloud_Offline for mzVault_Reference_2021B	Reference Ion	Area: 240206_solvent_4.raw (F1)	Area: 240206_CYN_100ppb_H2O_FS_1.raw (F2)	Area: 240206_CYN_100ppb_H2O_FS_2.raw (F3)	Area: 240206_solvent_5.raw (F4)	Area: 240206_CYN_100ppb_matriz_FS_1.raw (F5)	Area: 240206_CYN_100ppb_matriz_FS_2.raw (F6)	Area: 240206_C1_cerebrosmezcla_FS.raw (F8)	Area: 240206_C2_cerebrosmezcla_FS.raw (F9)	Area: 240206_C3_cerebrosmezcla_FS.raw (F10)	Area: 240206_D7_5_1_FS.raw (F11)	Area: 240206_D7_5_2_FS.raw (F12)	Area: 240206_D7_5_3_FS.raw (F13)	Area: 240206_D23_7_1_FS.raw (F14)	Area: 240206_D23_7_2_FS.raw (F15)	Area: 240206_D23_7_3_FS.raw (F16)	Area: 240206_D75_1_FS.raw (F17)	Area: 240206_D75_2_FS.raw (F18)	Area: 240206_D75_3_FS.raw (F19)	Peak Rating: 240206_solvent_4.raw (F1)	Peak Rating: 240206_CYN_100ppb_H2O_FS_1.raw (F2)	Peak Rating: 240206_CYN_100ppb_H2O_FS_2.raw (F3)	Peak Rating: 240206_solvent_5.raw (F4)	Peak Rating: 240206_CYN_100ppb_matriz_FS_1.raw (F5)
FALSE			C33 H59 N5 O7 S	cylindrospermopsin	FALSE	Hydration, Nitro Reduction, Stearyl Conjugation	+(C18 H38)	-1.32	669.413	692.402	8.815		422510	No matches found	0	0	0				No MS2	No matches found	No matches found	No matches found	No matches found	[M+Na]+1										422510
FALSE			C15 H18 N4 O5	cylindrospermopsin	TRUE	Oxidative Deamination to Alcohol	-(H3 N O2 S)	-1.18	334.127	335.135	1.103	43.48	7.00735e+06	No matches found	1	0	0				DDA for preferred ion	No matches found	No matches found	No matches found	No matches found	[M+H]+1					6.22892e+06	7.00735e+06																	5.9
FALSE			C33 H59 N5 O9 S	cylindrospermopsin	TRUE	doble Reduction, Stearyl Conjugation	+(C18 H38 O2)	0.62	701.404	724.393	8.615	30	290269	No matches found	0	0	0				DDA for preferred ion	No matches found	No matches found	No matches found	No matches found	[M+Na]+1																290269
FALSE			C33 H57 N5 O9 S	cylindrospermopsin	TRUE	Reduction, Stearyl Conjugation	+(C18 H36 O2)	1.02	699.388	700.396	8.829		1.39818e+06	No matches found	0	0	0				No MS2	No matches found	No matches found	No matches found	No matches found	[M+H]+1																	1.39818e+06
FALSE			C33 H55 N5 O9 S	cylindrospermopsin	TRUE	Stearyl Conjugation	+(C18 H34 O2)	1.06	697.373	698.38	9.118	25	397247	No matches found	0	0	0				DDA for preferred ion	No matches found	No matches found	No matches found	No matches found	[M+H]+1																		397247
FALSE			C31 H53 N5 O9 S	cylindrospermopsin	TRUE	Reduction, Palmitoyl Conjugation	+(C16 H32 O2)	1.12	671.357	694.346	9.203		467728	No matches found	0	0	0				No MS2	No matches found	No matches found	No matches found	No matches found	[M+Na]+1																		467728
FALSE			C25 H40 N8 O12 S2	cylindrospermopsin	TRUE	Nitro Reduction, GSH Conjugation 2	+(C10 H19 N3 O5 S)	-2.72	708.219	731.208	8.873		322613	No matches found	3	0	0				No MS2	No matches found	No matches found	No matches found	No matches found	[M+Na]+1																	322613
FALSE			C25 H38 N8 O12 S2	cylindrospermopsin	TRUE	Nitro Reduction, GSH Conjugation 1	+(C10 H17 N3 O5 S)	0.94	706.206	729.195	8.468		498240	No matches found	0	0	0				No MS2	No matches found	No matches found	No matches found	No matches found	[M+Na]+1																	498240
FALSE			C25 H37 N7 O15 S2	cylindrospermopsin	TRUE	Oxidative Deamination to Alcohol, GSH Conjugation 2	+(C10 H16 N2 O8 S)	-2.26	739.177	740.185	8.951	53.33	2.31545e+07	No matches found	0	0	0				DDA for preferred ion	No matches found	No matches found	No matches found	No matches found	[M+H]+1																		2.31545e+07
FALSE			C21 H35 N9 O10 S	cylindrospermopsin	TRUE	Hydration, Arginine Conjugation	+(C6 H14 N4 O3)	1.3	605.224	628.213	8.644		1.80285e+06	No matches found	0	0	0				No MS2	No matches found	No matches found	No matches found	No matches found	[M+Na]+1															1.80285e+06
FALSE			C21 H33 N5 O13 S	cylindrospermopsin	TRUE	Reduction, Glucoside Conjugation	+(C6 H12 O6)	-1.85	595.178	596.186	8.542		1.50821e+06	No matches found	0	0	0				No MS2	No matches found	No matches found	No matches found	No matches found	[M+H]+1										1.50821e+06
FALSE			C21 H31 N9 O9 S	cylindrospermopsin	TRUE	Desaturation, Arginine Conjugation	+(C6 H10 N4 O2)	-2.56	585.195	608.184	7.281		269526	No matches found	0	0	0				No MS2	No matches found	No matches found	No matches found	No matches found	[M+Na]+1																		269526
FALSE			C21 H31 N5 O12 S	cylindrospermopsin	TRUE	Nitro Reduction, Glucuronide Conjugation	+(C6 H10 O5)	0.43	577.169	600.158	8.631	29.27	444776	No matches found	0	0	0				DDA for preferred ion	No matches found	No matches found	No matches found	No matches found	[M+Na]+1					444776												353735						3.8
FALSE			C20 H29 N7 O11 S	cylindrospermopsin	TRUE	Oxidation, Glutamine Conjugation	+(C5 H8 N2 O4)	-2.18	575.163	288.589	5.531	0	2.78802e+06	No matches found	0	0	0				DDA for other ion	No matches found	No matches found	No matches found	No matches found	[M+2H]+2														2.16089e+06				2.78802e+06
FALSE			C17 H25 N5 O10 S	cylindrospermopsin	TRUE	Hydration, Acetylation	+(C2 H4 O3)	-0.36	491.132	492.139	5.522		4.17599e+06	No matches found	0	0	0				No MS2	No matches found	No matches found	No matches found	No matches found	[M+H]+1																4.17599e+06
FALSE			C17 H23 N5 O10	cylindrospermopsin	TRUE	Thiourea to Urea, Acetylation	-(S) +(C2 H2 O3)	-1.35	457.144	480.133	3.495	0	8.65923e+06	No matches found	0	0	0				DDA for preferred ion	No matches found	No matches found	No matches found	No matches found	[M+Na]+1					7.23697e+06	8.65923e+06								5.71178e+06				4.0518e+06					7
FALSE			C15 H19 N5 O8	cylindrospermopsin	TRUE	Dehydration, Thiourea to Urea	-(H2 S) +(O)	-0.64	397.123	398.13	6.162	33.33	1.92623e+07	No matches found	0	0	0				DDA for preferred ion	No matches found	No matches found	No matches found	No matches found	[M+H]+1					5.12253e+06	5.05984e+06					5.34417e+06	1.92623e+07	7.90755e+06										3.4
FALSE			C15 H19 N5 O8	cylindrospermopsin	TRUE	Dehydration, Thiourea to Urea	-(H2 S) +(O)	-0.74	397.123	398.13	6.31	40	3.07319e+07	No matches found	0	0	0				DDA for preferred ion	No matches found	No matches found	No matches found	No matches found	[M+H]+1					6.10105e+06	6.66952e+06					8.07316e+06	3.07319e+07	1.13514e+07		2.98809e+06								7.5
FALSE			C33 H59 N5 O9 S	cylindrospermopsin	FALSE	doble Reduction, Oxidation, Stearyl Conjugation	+(C18 H38 O2)	0.62	701.404	724.393	8.615	34.71	290269	No matches found	0	0	0				DDA for preferred ion	No matches found	No matches found	No matches found	No matches found	[M+Na]+1																290269
FALSE			C33 H59 N5 O8 S	cylindrospermopsin	FALSE	doble Reduction, Stearyl Conjugation	+(C18 H38 O)	2.03	685.41	708.399	8.851		278352	No matches found	0	0	0				No MS2	No matches found	No matches found	No matches found	No matches found	[M+Na]+1																278352
FALSE			C16 H21 N5 O4	cylindrospermopsin	TRUE	Methylation	-(O3 S) +(C)	-0.77	347.159	348.166	6.135	10	1.37887e+07	No matches found	0	0	0				DDA for preferred ion	No matches found	No matches found	No matches found	No matches found	[M+H]+1					1.37887e+07	1.24372e+07						6.42896e+06											6.7
FALSE			C21 H33 N9 O3	cylindrospermopsin	TRUE	Nitro Reduction, Arginine Conjugation	-(O4 S) +(C6 H12 N4)	-1.92	459.27	482.259	9.824	15.38	9.37267e+07	No matches found	0	0	0				DDA for preferred ion	No matches found	No matches found	No matches found	No matches found	[M+Na]+1					6.14068e+06	4.82587e+06			5.30714e+06					1.67278e+07	9.37267e+07			1.23103e+07					3.7
FALSE			C15 H22 N4 O10	cylindrospermopsin	TRUE	Oxidative Deamination to Alcohol, Thiourea to Urea	-(N S) +(H O3)	-1.43	418.133	419.14	1.262		1.07175e+07	No matches found	0	0	0				No MS2	No matches found	No matches found	No matches found	No matches found	[M+H]+1														2.28601e+06		1.07175e+07	1.36275e+06	2.22659e+06
FALSE			C15 H22 N4 O10	cylindrospermopsin	TRUE	Oxidative Deamination to Alcohol, Thiourea to Urea	-(N S) +(H O3)	-1.74	418.133	419.14	1.464	0	1.52925e+06	No matches found	0	0	0				DDA for preferred ion	No matches found	No matches found	No matches found	No matches found	[M+H]+1					1.13305e+06	1.52925e+06																	6.3
FALSE			C33 H59 N5 O7 S	cylindrospermopsin	TRUE	Nitro Reduction, Stearyl Conjugation	+(C18 H38)	-1.32	669.413	692.402	8.815		422510	No matches found	0	0	0				No MS2	No matches found	No matches found	No matches found	No matches found	[M+Na]+1										422510
FALSE			C33 H59 N5 O10 S	cylindrospermopsin	TRUE	Hydration, Stearyl Conjugation	+(C18 H38 O3)	0.38	717.399	740.388	9.188	28.89	7.68345e+06	No matches found	0	0	0				DDA for preferred ion	No matches found	No matches found	No matches found	No matches found	[M+Na]+1																		7.68345e+06
FALSE			C33 H57 N5 O9 S	cylindrospermopsin	TRUE	Stearyl Conjugation	+(C18 H36 O2)	1.02	699.388	700.396	8.829		1.39818e+06	No matches found	0	0	0				No MS2	No matches found	No matches found	No matches found	No matches found	[M+H]+1																	1.39818e+06
FALSE			C33 H57 N5 O10	cylindrospermopsin	TRUE	Thiourea to Urea, Stearyl Conjugation	-(S) +(C18 H36 O3)	0.92	683.411	706.4	8.878		292814	No matches found	0	0	0				No MS2	No matches found	No matches found	No matches found	No matches found	[M+Na]+1																	292814
FALSE			C33 H55 N5 O9 S	cylindrospermopsin	TRUE	Desaturation, Stearyl Conjugation	+(C18 H34 O2)	1.06	697.373	698.38	9.118	34.38	397247	No matches found	0	0	0				DDA for preferred ion	No matches found	No matches found	No matches found	No matches found	[M+H]+1																		397247
FALSE			C31 H53 N5 O9 S	cylindrospermopsin	TRUE	Palmitoyl Conjugation	+(C16 H32 O2)	1.12	671.357	694.346	9.203		467728	No matches found	0	0	0				No MS2	No matches found	No matches found	No matches found	No matches found	[M+Na]+1																		467728
FALSE			C25 H40 N8 O12 S2	cylindrospermopsin	TRUE	Nitro Reduction, GSH Conjugation 1	+(C10 H19 N3 O5 S)	-2.72	708.219	731.208	8.873		322613	No matches found	3	0	0				No MS2	No matches found	No matches found	No matches found	No matches found	[M+Na]+1																	322613
FALSE			C25 H39 N7 O15 S2	cylindrospermopsin	TRUE	Oxidative Deamination to Alcohol, GSH Conjugation 2	+(C10 H18 N2 O8 S)	-0.44	741.194	371.604	3.906	75	4.51266e+07	No matches found	0	0	0				DDA for other ion	No matches found	No matches found	No matches found	No matches found	[M+2H]+2					3.07298e+07	3.20257e+07								2.55394e+07				4.51266e+07					4.6
FALSE			C25 H37 N7 O15 S2	cylindrospermopsin	TRUE	Oxidative Deamination to Ketone, GSH Conjugation 2	+(C10 H16 N2 O8 S)	-2.26	739.177	740.185	8.951	43.33	2.31545e+07	No matches found	0	0	0				DDA for preferred ion	No matches found	No matches found	No matches found	No matches found	[M+H]+1																		2.31545e+07
FALSE			C33 H59 N5 O7 S	cylindrospermopsin	FALSE	Hydration, Nitro Reduction, Stearyl Conjugation	+(C18 H38)	1.98	669.415	670.422	8.918		315873	No matches found	0	0	0				No MS2	No matches found	No matches found	No matches found	No matches found	[M+H]+1										315873
FALSE			C21 H35 N9 O10 S	cylindrospermopsin	TRUE	Oxidation, Arginine Conjugation	+(C6 H14 N4 O3)	1.3	605.224	628.213	8.644		1.80285e+06	No matches found	0	0	0				No MS2	No matches found	No matches found	No matches found	No matches found	[M+Na]+1															1.80285e+06
FALSE			C21 H31 N5 O15	cylindrospermopsin	TRUE	Thiourea to Urea, Glucuronide Conjugation	-(S) +(C6 H10 O8)	2.49	593.183	616.172	9.141		282931	No matches found	0	0	0				No MS2	No matches found	No matches found	No matches found	No matches found	[M+Na]+1																282931
FALSE			C17 H30 N6 O11 S2	cylindrospermopsin	TRUE	Hydration, Taurine Conjugation	+(C2 H9 N O4 S)	-2.83	558.14	559.147	8.637		267637	No matches found	0	0	0				No MS2	No matches found	No matches found	No matches found	No matches found	[M+H]+1																	267637
FALSE			C17 H30 N6 O11 S2	cylindrospermopsin	TRUE	Hydration, Taurine Conjugation	+(C2 H9 N O4 S)	2.64	558.143	559.15	3.631	0	470496	No matches found	0	0	0				DDA for preferred ion	No matches found	No matches found	No matches found	No matches found	[M+H]+1																470496
FALSE			C17 H30 N6 O11 S2	cylindrospermopsin	TRUE	Hydration, Taurine Conjugation	+(C2 H9 N O4 S)	2.75	558.143	559.15	3.51	21.43	475523	No matches found	0	0	0				DDA for preferred ion	No matches found	No matches found	No matches found	No matches found	[M+H]+1					475523																		9
FALSE			C17 H30 N6 O11 S2	cylindrospermopsin	TRUE	Hydration, Taurine Conjugation	+(C2 H9 N O4 S)	1.98	558.143	559.15	3.381	27.27	4.38821e+06	No matches found	0	0	0				DDA for preferred ion	No matches found	No matches found	No matches found	No matches found	[M+H]+1												4.38821e+06
FALSE			C17 H30 N6 O11 S2	cylindrospermopsin	TRUE	Hydration, Taurine Conjugation	+(C2 H9 N O4 S)	2.31	558.143	559.15	3.412	27.27	4.8259e+06	No matches found	0	0	0				DDA for preferred ion	No matches found	No matches found	No matches found	No matches found	[M+H]+1												4.8259e+06
FALSE			C17 H30 N6 O11 S2	cylindrospermopsin	TRUE	Hydration, Taurine Conjugation	+(C2 H9 N O4 S)	2.09	558.143	559.15	3.441	21.43	937238	No matches found	0	0	0				DDA for preferred ion	No matches found	No matches found	No matches found	No matches found	[M+H]+1						937238
FALSE			C17 H25 N5 O10 S	cylindrospermopsin	TRUE	Oxidative Deamination to Alcohol, Glycine Conjugation	+(C2 H4 O3)	-0.36	491.132	492.139	5.522		4.17599e+06	No matches found	0	0	0				No MS2	No matches found	No matches found	No matches found	No matches found	[M+H]+1																4.17599e+06
FALSE			C15 H25 N5 O9 S2	cylindrospermopsin	TRUE	Nitro Reduction, Sulfation	+(H4 O2 S)	-1.13	483.109	242.562	1.442	46.43	1.78318e+07	No matches found	0	0	0				DDA for preferred ion	No matches found	No matches found	No matches found	No matches found	[M+2H]+2					1.26047e+07	1.78318e+07																	4.6
FALSE			C21 H33 N5 O13 S	cylindrospermopsin	TRUE	Glucoside Conjugation	+(C6 H12 O6)	-1.85	595.178	596.186	8.542		1.50821e+06	No matches found	0	0	0				No MS2	No matches found	No matches found	No matches found	No matches found	[M+H]+1										1.50821e+06
FALSE			C33 H59 N5 O7 S	cylindrospermopsin	TRUE	Nitro Reduction, Stearyl Conjugation	+(C18 H38)	1.98	669.415	670.422	8.918		315873	No matches found	0	0	0				No MS2	No matches found	No matches found	No matches found	No matches found	[M+H]+1										315873
FALSE			C33 H59 N5 O9 S	cylindrospermopsin	TRUE	Reduction, Stearyl Conjugation	+(C18 H38 O2)	0.62	701.404	724.393	8.615	27.06	290269	No matches found	0	0	0				DDA for preferred ion	No matches found	No matches found	No matches found	No matches found	[M+Na]+1																290269
FALSE			C33 H57 N5 O10	cylindrospermopsin	FALSE	Hydration, Thiourea to Urea, Stearyl Conjugation	-(S) +(C18 H36 O3)	0.92	683.411	706.4	8.878		292814	No matches found	0	0	0				No MS2	No matches found	No matches found	No matches found	No matches found	[M+Na]+1																	292814
FALSE			C21 H27 N5 O14	cylindrospermopsin	FALSE	Desaturation, Thiourea to Urea, Glucuronide Conjugation	-(S) +(C6 H6 O7)	-2.9	573.154	574.161	3.4	0	5.82474e+06	No matches found	0	0	0				DDA for preferred ion	No matches found	No matches found	No matches found	No matches found	[M+H]+1										1.08865e+06	804166		5.82474e+06
FALSE			C21 H25 N5 O11 S	cylindrospermopsin	FALSE	Dehydration, Dehydration, Glucuronide Conjugation	+(C6 H4 O4)	-2.32	555.126	556.133	0.811	28.57	5.83309e+06	No matches found	0	0	0				DDA for preferred ion	No matches found	No matches found	No matches found	No matches found	[M+H]+1												5.83309e+06
FALSE			C20 H33 N7 O9	cylindrospermopsin	FALSE	Reduction, Thiourea to Urea, Ornitine Conjugation	-(S) +(C5 H12 N2 O2)	1.31	515.235	538.224	5.524	30	4.20437e+06	No matches found	0	0	0				DDA for preferred ion	No matches found	No matches found	No matches found	No matches found	[M+Na]+1														3.7603e+06		4.20437e+06		3.76688e+06
FALSE			C20 H31 N7 O8	cylindrospermopsin	FALSE	Nitro Reduction, Thiourea to Urea, Glutamine Conjugation	-(S) +(C5 H10 N2 O)	-1.24	497.223	498.23	5.123	75	2.73295e+06	No matches found	1	0	0				DDA for preferred ion	No matches found	No matches found	No matches found	No matches found	[M+H]+1																2.73295e+06
FALSE			C20 H29 N7 O11 S	cylindrospermopsin	FALSE	Oxidation, Oxidation, Glutamine Conjugation	+(C5 H8 N2 O4)	-2.18	575.163	288.589	5.531	50	2.78802e+06	No matches found	0	0	0				DDA for other ion	No matches found	No matches found	No matches found	No matches found	[M+2H]+2														2.16089e+06				2.78802e+06
FALSE			C20 H26 N6 O11	cylindrospermopsin	FALSE	Oxidative Deamination to Ketone, Thiourea to Urea, Glutamine Conjugation	-(S) +(C5 H5 N O4)	-1.32	526.165	549.154	5.101		2.06866e+06	No matches found	0	0	0				No MS2	No matches found	No matches found	No matches found	No matches found	[M+Na]+1																	2.06866e+06
FALSE			C18 H24 N6 O7 S2	cylindrospermopsin	FALSE	Dehydration, Dehydration, Cysteine Conjugation 2	+(C3 H3 N S)	-0.68	500.114	523.104	0.82		3.26715e+06	No matches found	0	0	0				No MS2	No matches found	No matches found	No matches found	No matches found	[M+Na]+1										1.77929e+06			1.53833e+06	3.26715e+06			2.38198e+06
FALSE			C17 H28 N6 O8 S	cylindrospermopsin	FALSE	doble Reduction, Glycine Conjugation	+(C2 H7 N O)	-2.98	476.168	239.091	5.522	0	1.52833e+06	No matches found	0	0	0				DDA for other ion	No matches found	No matches found	No matches found	No matches found	[M+2H]+2																1.52833e+06
FALSE			C17 H28 N6 O8 S	cylindrospermopsin	FALSE	doble Reduction, Glycine Conjugation	+(C2 H7 N O)	1.22	476.17	477.177	10.098	21.74	5.13254e+07	No matches found	0	0	0				DDA for preferred ion	No matches found	No matches found	No matches found	No matches found	[M+H]+1																		5.13254e+07
FALSE			C17 H25 N5 O10 S	cylindrospermopsin	FALSE	Hydration, Oxidative Deamination to Alcohol, Glycine Conjugation	+(C2 H4 O3)	-0.36	491.132	492.139	5.522		4.17599e+06	No matches found	0	0	0				No MS2	No matches found	No matches found	No matches found	No matches found	[M+H]+1																4.17599e+06
FALSE			C17 H23 N5 O10	cylindrospermopsin	FALSE	Oxidative Deamination to Alcohol, Thiourea to Urea, Glycine Conjugation	-(S) +(C2 H2 O3)	-1.35	457.144	480.133	3.495	0	8.65923e+06	No matches found	0	0	0				DDA for preferred ion	No matches found	No matches found	No matches found	No matches found	[M+Na]+1					7.23697e+06	8.65923e+06								5.71178e+06				4.0518e+06					7
FALSE			C17 H22 N6 O7 S2	cylindrospermopsin	FALSE	Dehydration, Dehydration, Taurine Conjugation	+(C2 H N S)	-0.43	486.099	509.088	0.812	0	2.20814e+07	No matches found	0	0	0				DDA for preferred ion	No matches found	No matches found	No matches found	No matches found	[M+Na]+1										1.76731e+06				2.20814e+07			1.25231e+06
FALSE			C16 H21 N5 O8	cylindrospermopsin	FALSE	Desaturation, Thiourea to Urea, Methylation	-(S) +(C O)	-1.01	411.139	412.146	7.039	22.22	2.70779e+06	No matches found	0	0	0				DDA for preferred ion	No matches found	No matches found	No matches found	No matches found	[M+H]+1												2.70779e+06
FALSE			C15 H25 N5 O9 S2	cylindrospermopsin	FALSE	Hydration, Nitro Reduction, Sulfation	+(H4 O2 S)	-1.13	483.109	242.562	1.442	50	1.78318e+07	No matches found	0	0	0				DDA for preferred ion	No matches found	No matches found	No matches found	No matches found	[M+2H]+2					1.26047e+07	1.78318e+07																	4.6
FALSE			C15 H24 N4 O4 S	cylindrospermopsin	FALSE	Nitro Reduction, Nitro Reduction, Oxidative Deamination to Alcohol	-(N O3) +(H3)	2.79	356.153	357.16	0.76		3.397e+06	No matches found	0	0	0				No MS2	No matches found	No matches found	No matches found	No matches found	[M+H]+1																		3.397e+06
FALSE			C15 H22 N4 O10	cylindrospermopsin	FALSE	Hydration, Oxidative Deamination to Alcohol, Thiourea to Urea	-(N S) +(H O3)	-1.74	418.133	419.14	1.464	0	1.52925e+06	No matches found	0	0	0				DDA for preferred ion	No matches found	No matches found	No matches found	No matches found	[M+H]+1					1.13305e+06	1.52925e+06																	6.3
FALSE			C15 H22 N4 O10	cylindrospermopsin	FALSE	Hydration, Oxidative Deamination to Alcohol, Thiourea to Urea	-(N S) +(H O3)	-1.43	418.133	419.14	1.262		1.07175e+07	No matches found	0	0	0				No MS2	No matches found	No matches found	No matches found	No matches found	[M+H]+1														2.28601e+06		1.07175e+07	1.36275e+06	2.22659e+06
FALSE			C15 H19 N5 O8	cylindrospermopsin	FALSE	Desaturation, Thiourea to Urea	-(H2 S) +(O)	-0.64	397.123	398.13	6.162	26.67	1.92623e+07	No matches found	0	0	0				DDA for preferred ion	No matches found	No matches found	No matches found	No matches found	[M+H]+1					5.12253e+06	5.05984e+06					5.34417e+06	1.92623e+07	7.90755e+06										3.4
FALSE			C15 H19 N5 O8	cylindrospermopsin	FALSE	Desaturation, Thiourea to Urea	-(H2 S) +(O)	-0.74	397.123	398.13	6.31	30	3.07319e+07	No matches found	0	0	0				DDA for preferred ion	No matches found	No matches found	No matches found	No matches found	[M+H]+1					6.10105e+06	6.66952e+06					8.07316e+06	3.07319e+07	1.13514e+07		2.98809e+06								7.5
FALSE			C21 H31 N5 O12	cylindrospermopsin	FALSE	Nitro Reduction, Thiourea to Urea, Glucuronide Conjugation	-(S) +(C6 H10 O5)	-2.98	545.195	546.203	0.93		5.97376e+06	No matches found	2	0	0				No MS2	No matches found	No matches found	No matches found	No matches found	[M+H]+1																5.97376e+06
FALSE			C21 H31 N5 O12 S	cylindrospermopsin	FALSE	Glucoside Conjugation	+(C6 H10 O5)	0.43	577.169	600.158	8.631	14.63	444776	No matches found	0	0	0				DDA for preferred ion	No matches found	No matches found	No matches found	No matches found	[M+Na]+1					444776												353735						3.8
FALSE			C21 H31 N5 O15	cylindrospermopsin	FALSE	Hydration, Thiourea to Urea, Glucuronide Conjugation	-(S) +(C6 H10 O8)	2.49	593.183	616.172	9.141		282931	No matches found	0	0	0				No MS2	No matches found	No matches found	No matches found	No matches found	[M+Na]+1																282931
FALSE			C21 H31 N9 O9 S	cylindrospermopsin	FALSE	Desaturation, Oxidation, Arginine Conjugation	+(C6 H10 N4 O2)	-2.56	585.195	608.184	7.281		269526	No matches found	0	0	0				No MS2	No matches found	No matches found	No matches found	No matches found	[M+Na]+1																		269526
FALSE			C33 H55 N5 O9 S	cylindrospermopsin	FALSE	Oxidation, Stearyl Conjugation	+(C18 H34 O2)	1.06	697.373	698.38	9.118	34.38	397247	No matches found	0	0	0				DDA for preferred ion	No matches found	No matches found	No matches found	No matches found	[M+H]+1																		397247
FALSE			C33 H50 N4 O9 S	cylindrospermopsin	FALSE	Desaturation, Oxidative Deamination to Ketone, Stearyl Conjugation	-(N) +(C18 H29 O2)	-2.49	678.328	701.317	14.615		273959	No matches found	0	0	0				No MS2	No matches found	No matches found	No matches found	No matches found	[M+Na]+1																273959
FALSE			C31 H57 N5 O6 S	cylindrospermopsin	FALSE	doble Reduction, Nitro Reduction, Palmitoyl Conjugation	-(O) +(C16 H36)	2.37	627.404	650.394	8.355	55.56	1.26199e+06	No matches found	0	0	0				DDA for preferred ion	No matches found	No matches found	No matches found	No matches found	[M+Na]+1										1.26199e+06			329159
FALSE			C31 H53 N5 O9 S	cylindrospermopsin	FALSE	Hydration, Palmitoyl Conjugation	+(C16 H32 O2)	1.12	671.357	694.346	9.203		467728	No matches found	0	0	0				No MS2	No matches found	No matches found	No matches found	No matches found	[M+Na]+1																		467728
FALSE			C31 H52 N4 O7 S	cylindrospermopsin	FALSE	Nitro Reduction, Oxidative Deamination to Alcohol, Palmitoyl Conjugation	-(N) +(C16 H31)	-2.98	624.354	625.361	8.646	46.15	383874	No matches found	0	0	0				DDA for preferred ion	No matches found	No matches found	No matches found	No matches found	[M+H]+1																		383874
FALSE			C31 H51 N5 O6 S	cylindrospermopsin	FALSE	Desaturation, Nitro Reduction, Palmitoyl Conjugation	-(O) +(C16 H30)	-0.16	621.356	622.363	7.629	33.33	4.12052e+06	No matches found	0	0	0				DDA for preferred ion	No matches found	No matches found	No matches found	No matches found	[M+H]+1					4.12052e+06	3.31172e+06				2.19536e+06			3.48882e+06			3.13474e+06							1.7
FALSE			C31 H47 N5 O7 S	cylindrospermopsin	FALSE	Dehydration, Desaturation, Palmitoyl Conjugation	+(C16 H26)	2.21	633.321	656.31	8.909		331794	No matches found	0	0	0				No MS2	No matches found	No matches found	No matches found	No matches found	[M+Na]+1																		331794
FALSE			C25 H42 N8 O11 S2	cylindrospermopsin	FALSE	Nitro Reduction, Reduction, GSH Conjugation 2	+(C10 H21 N3 O4 S)	-2.66	694.24	717.229	8.057	35.65	1.04481e+06	No matches found	0	0	0				DDA for preferred ion	No matches found	No matches found	No matches found	No matches found	[M+Na]+1												1.04481e+06
FALSE			C25 H40 N8 O12 S2	cylindrospermopsin	FALSE	Dehydration, doble Reduction, GSH Conjugation 2	+(C10 H19 N3 O5 S)	-2.72	708.219	731.208	8.873		322613	No matches found	3	0	0				No MS2	No matches found	No matches found	No matches found	No matches found	[M+Na]+1																	322613
FALSE			C33 H57 N5 O9 S	cylindrospermopsin	FALSE	Hydration, Stearyl Conjugation	+(C18 H36 O2)	1.02	699.388	700.396	8.829		1.39818e+06	No matches found	0	0	0				No MS2	No matches found	No matches found	No matches found	No matches found	[M+H]+1																	1.39818e+06
FALSE			C25 H39 N7 O15 S2	cylindrospermopsin	FALSE	Hydration, Oxidative Deamination to Alcohol, GSH Conjugation 2	+(C10 H18 N2 O8 S)	-0.44	741.194	371.604	3.906	75	4.51266e+07	No matches found	0	0	0				DDA for other ion	No matches found	No matches found	No matches found	No matches found	[M+2H]+2					3.07298e+07	3.20257e+07								2.55394e+07				4.51266e+07					4.6
FALSE			C25 H37 N7 O15 S2	cylindrospermopsin	FALSE	Hydration, Oxidative Deamination to Ketone, GSH Conjugation 2	+(C10 H16 N2 O8 S)	-2.26	739.177	740.185	8.951	53.33	2.31545e+07	No matches found	0	0	0				DDA for preferred ion	No matches found	No matches found	No matches found	No matches found	[M+H]+1																		2.31545e+07
FALSE			C25 H36 N8 O11 S2	cylindrospermopsin	FALSE	Desaturation, Nitro Reduction, GSH Conjugation 1	+(C10 H15 N3 O4 S)	0.72	688.195	689.202	8.023		2.87585e+06	No matches found	0	0	0				No MS2	No matches found	No matches found	No matches found	No matches found	[M+H]+1																2.87585e+06
FALSE			C25 H34 N8 O14 S	cylindrospermopsin	FALSE	Desaturation, Thiourea to Urea, GSH Conjugation 1	+(C10 H13 N3 O7)	0.59	702.192	725.181	8.405		270623	No matches found	0	0	0				No MS2	No matches found	No matches found	No matches found	No matches found	[M+Na]+1																		270623
FALSE			C25 H34 N8 O14 S	cylindrospermopsin	FALSE	Desaturation, Thiourea to Urea, GSH Conjugation 1	+(C10 H13 N3 O7)	-1.05	702.191	703.198	8.802	25	463545	No matches found	0	0	0				DDA for preferred ion	No matches found	No matches found	No matches found	No matches found	[M+H]+1																	463545
FALSE			C25 H33 N7 O13 S2	cylindrospermopsin	FALSE	Dehydration, Oxidative Deamination to Ketone, GSH Conjugation 2	+(C10 H12 N2 O6 S)	-0.99	703.157	726.146	8.597	16.91	406447	No matches found	0	0	0				DDA for preferred ion	No matches found	No matches found	No matches found	No matches found	[M+Na]+1																406447
FALSE			C25 H31 N7 O14 S2	cylindrospermopsin	FALSE	Desaturation, Oxidative Deamination to Ketone, GSH Conjugation 1	+(C10 H10 N2 O7 S)	-1.32	717.136	718.143	7.999		332802	No matches found	0	0	0				No MS2	No matches found	No matches found	No matches found	No matches found	[M+H]+1										332802
FALSE			C25 H31 N7 O13 S2	cylindrospermopsin	FALSE	Dehydration, Oxidative Deamination to Ketone, GSH Conjugation 1	+(C10 H10 N2 O6 S)	-0.59	701.142	702.149	8.481		501176	No matches found	0	0	0				No MS2	No matches found	No matches found	No matches found	No matches found	[M+H]+1																	501176
FALSE			C21 H35 N9 O10 S	cylindrospermopsin	FALSE	Hydration, Oxidation, Arginine Conjugation	+(C6 H14 N4 O3)	1.3	605.224	628.213	8.644		1.80285e+06	No matches found	0	0	0				No MS2	No matches found	No matches found	No matches found	No matches found	[M+Na]+1															1.80285e+06
FALSE			C21 H33 N5 O13 S	cylindrospermopsin	FALSE	Hydration, Glucoside Conjugation	+(C6 H12 O6)	-1.85	595.178	596.186	8.542		1.50821e+06	No matches found	0	0	0				No MS2	No matches found	No matches found	No matches found	No matches found	[M+H]+1										1.50821e+06
FALSE			C25 H38 N8 O12 S2	cylindrospermopsin	FALSE	Dehydration, Reduction, GSH Conjugation 2	+(C10 H17 N3 O5 S)	0.94	706.206	729.195	8.468		498240	No matches found	0	0	0				No MS2	No matches found	No matches found	No matches found	No matches found	[M+Na]+1																	498240
FALSE			C15 H21 N5 O7 S	cylindrospermopsin	FALSE			-1.13	415.116	416.123	3.17	100	1.81282e+07	Single match found	1	1	0	92.7	76.8		DDA for preferred ion	No matches found	No matches found	No matches found	No matches found	[M+H]+1		1.7023e+07	1.67022e+07		1.72446e+07	1.81282e+07														5.7	5.1		5.1
[truncated: 13 more columns]
